# Supplementary material for: Transient Potential Profiling for Rapid Calcium Ion Quantification: Eliminating Conditioning Time in Solid-Contact Ion-Selective Electrodes
Source: Biosensors (Basel). 2026 Jun 12;16(6):335. doi: 10.3390/bios16060335 (PMC13297531; doi:10.3390/bios16060335)
Supplement: Supplementary file 1 [file biosensors-16-00335-s001.zip]

Archive with 1 entries (1 files):
- biosensors-4315879-supplementary.pdf
